# Supplementary material for: Comprehensive Evaluation and Construction of Drought Resistance Index System in Hulless Barley Seedlings
Source: Int J Mol Sci. 2025 Apr 17;26(8):3799. doi: 10.3390/ijms26083799 (PMC12027527; doi:10.3390/ijms26083799)
Supplement: Supplementary file 1 [file ijms-26-03799-s001.zip]

Archive with 1 entries (1 files):
- ijms-3525686-supplementary.pdf
